# Supplementary material for: Combination of an autophagy inhibitor with immunoadjuvants and an anti-PD-L1 antibody in multifunctional nanoparticles for enhanced breast cancer immunotherapy
Source: BMC Med. 2022 Oct 28;20:411. doi: 10.1186/s12916-022-02614-8 (PMC9615197; doi:10.1186/s12916-022-02614-8)
Supplement: Supplementary file 1 — Additional file 1: Figure S1. Photographs of tumors. Figure S2. Hematoxylin and eosin staining of sectioned heart, liver, spleen, lung, and kidney tissues. Figure S3. Hemolysis assay. Figure S4. Routine blood examination. Figure S5. Apoptosis assay in liver and spleen by western blot. Figure S6. Autophagy assay in liver and spleen by western blot. Figure S7. CD3+ T cells in mouse tumors by immunohistochemical staining. Figure S8. CD3+ T cells in mouse spleen by immunohistochemical staining. Figure S9. PD-L1 immunohistochemistry. Figure S10. Immune-memory effect and metastasis inhibition. [file 12916_2022_2614_MOESM1_ESM.zip]

Archive with 2 entries (2 files):
- Additional file 1R3.docx
- Additional file 2R3.docx
